# Supplementary material for: Extracellular Hsp90α Promotes Tumor Lymphangiogenesis and Lymph Node Metastasis in Breast Cancer
Source: Int J Mol Sci. 2021 Jul 20;22(14):7747. doi: 10.3390/ijms22147747 (PMC8305043; doi:10.3390/ijms22147747)
Supplement: Supplementary file 1 [file ijms-22-07747-s001.zip]

Archive with 2 entries (2 files):
- Supplementary Figures-20210705.pdf
- Supplementary Tables-20210705.pdf
